# Supplementary material for: Reconsideration of importance of the point mutation L982W in the voltage-sensitive sodium channel of the pyrethroid resistant Aedes aegypti (L.)(Diptera: Culicidae) in Vietnam
Source: PLoS One. 2023 May 17;18(5):e0285883. doi: 10.1371/journal.pone.0285883 (PMC10191319; doi:10.1371/journal.pone.0285883)
Supplement: S1 Table — (XLSX) [file pone.0285883.s001.xlsx]

## Sheet: S1 Table1
S1 Table Susceptibility index and allelic frequency of the point mutations, L982W, S989P, V1016G, and F1534C in VSSC in Aedes aegypti collected in used tires in Vietnam.
Collection Site1)	Latitude	Longitude	Elevation (m)	Area	Susceptibility Index2)	Mutation in VSSC
						L982W							S989P							V1016G2)			F1534C2)
						Total	W/W	W/L	L/L	Allelic %	Homozygotic %		Total	P/P	P/S	S/S	Allelic %	Homozygotic %		Total	Allelic %		Total	Allelic %
1035	19.5676	105.811	36.5	North	8	7	0	0	7	0	0		5	0	0	5	0	0		12	0		12	4.2
1037	19.4865	105.806	35.6	North	1	7	0	0	7	0	0		6	0	0	6	0	0		12	0		10	0
1038	19.4519	105.782	25.9	North	1	9	0	0	9	0	0		6	0	0	6	0	0		12	0		11	0
4019	19.382	105.742	26.9	North	6	4	0	0	4	0	0		6	0	0	6	0	0		10	0		12	0
4029	18.4631	105.769	28.3	North	6	2	0	0	2	0	0		4	0	0	4	0	0		9	0		11	0
1064	17.9244	106.475	43	Central	6	6	0	0	6	0	0		9	0	0	9	0	0		12	0		12	0
1066	17.7036	106.441	28.1	Central	3	9	0	0	9	0	0		11	0	0	11	0	0		12	0		12	16.7
1068	17.4562	106.629	10.3	Central	3	7	0	0	7	0	0		9	0	0	9	0	0		12	0		12	0
1073	17.0468	107.025	33.2	Central	10	11	0	0	11	0	0		11	0	0	11	0	0		12	0		12	4.2
1087	16.2703	108.021	31.5	Central	12	14	0	0	14	0	0		14	0	0	14	0	0		12	0		11	72.7
1088	16.1264	108.119	31.2	Central	24	3	1	0	2	33.3333	33.3333		5	0	0	5	0	0		12	0		12	62.5
1091	16.033	108.188	38.7	Central	15	9	0	0	9	0	0		12	0	0	12	0	0		12	0		12	87.5
1098	15.4099	108.683	37	Central	6	6	2	0	4	33.3333	33.3333		8	0	0	8	0	0		10	0		11	36.4
1099	15.3325	108.741	31.2	Central	6	8	3	0	5	37.5	37.5		10	0	2	8	10	0		10	20		12	4.2
1102	14.6549	109.064	35.1	Central	5	6	4	0	2	66.6667	66.6667		7	0	0	7	0	0		10	0		6	58.3
1104	13.8869	109.12	30	Central	36	1	1	0	0	100	100		6	0	0	6	0	0		8	0		10	5
1105	13.7968	109.147	33.9	Central	18	na	na	na	na	na	na		na	na	na	na	na	na		na	na		7	0
4055	16.807	107.118	35.8	Central	12	7	0	1	6	7.14286	0		8	0	0	8	0	0		11	0		12	50
4057	16.7015	107.227	44.4	Central	18	7	0	0	7	0	0		7	0	0	7	0	0		11	0		10	60
4062	16.5206	107.481	32.7	Central	4	na	na	na	na	na	na		na	na	na	na	na	na		na	na		na	na
4081	15.7867	108.324	28.1	Central	18	1	1	0	0	100	100		1	0	0	1	0	0		1	0		4	37.5
4105	13.9596	109.069	49.3	Central	12	6	2	2	2	50	33.3333		6	0	0	6	0	0		12	0		12	25
3016	12.6896	108.108	546.5	Highland	36	4	4	0	0	100	100		4	0	0	4	0	0		12	0		12	8.3
3021	12.1833	108.137	534.5	Highland	36	10	10	0	0	100	100		10	0	0	10	0	0		11	0		11	0
3027	11.7527	108.387	979.3	Highland	36	6	0	0	6	0	0		10	0	0	10	0	0		12	0		12	12.5
3042	12.6125	107.925	354.5	Highland	36	5	5	0	0	100	100		9	0	0	9	0	0		9	0		10	0
3050	11.9922	107.67	690.4	Highland	36	7	7	0	0	100	100		7	0	0	7	0	0		3	0		8	6.3
3051	11.9809	107.587	734.7	Highland	36	11	11	0	0	100	100		11	0	0	11	0	0		12	0		12	0
3055	11.7978	107.19	300.4	Highland	36	4	4	0	0	100	100		4	0	0	4	0	0		11	0		12	29.2
3056	11.7083	107.099	309.8	Highland	36	11	11	0	0	100	100		11	0	0	11	0	0		11	0		12	4.2
3058	11.7625	107.011	283.3	Highland	36	3	3	0	0	100	100		3	0	0	3	0	0		3	0		7	0
3059	11.8095	106.95	262.2	Highland	36	11	11	0	0	100	100		11	0	0	11	0	0		12	0		12	8.3
3061	11.5496	106.903	124.5	Highland	36	5	3	2	0	80	60		3	0	0	3	0	0		9	0		10	35
3062	11.4642	106.883	124.5	Highland	36	7	7	0	0	100	100		7	0	0	7	0	0		12	0		9	16.7
3063	11.4286	106.859	118.5	Highland	36	10	7	3	0	85	70		7	0	0	7	0	0		12	0		10	20
3068	10.9936	106.654	51.7	Highland	36	5	3	2	0	80	60		3	0	0	3	0	0		9	0		10	25
5009	12.7575	108.729	456.6	Highland	12	na	na	na	na	na	na		na	na	na	na	na	na		11	0		12	0
5041	12.3056	107.451	541.4	Highland	36	4	4	0	0	100	100		4	0	0	4	0	0		13	0		11	0
5042	12.4185	107.584	795	Highland	36	10	10	0	0	100	100		10	0	0	10	0	0		12	0		11	0
5052	11.7851	107.178	303.8	Highland	36	3	3	0	0	100	100		3	0	0	3	0	0		11	0		9	16.7
5053	11.8095	106.95	266.8	Highland	36	11	11	0	0	100	100		12	0	0	12	0	0		12	0		10	0
5055	11.6564	106.897	129.3	Highland	36	9	4	2	3	55.5556	44.4444		7	0	0	7	0	0		12	0		11	45.8
5056	11.5379	106.905	116.5	Highland	36	11	11	0	0	100	100		11	0	0	11	0	0		12	0		9	0
5062	10.9935	106.654	49.3	Highland	2	4	4	0	0	100	100		4	0	0	4	0	0		11	0		11	22.7
1107	13.5649	109.245	34.8	South	30	8	2	6	0	62.5	25		8	0	0	8	0	0		12	0		11	31.8
1114	12.2845	109.192	29.8	South	30	6	6	0	0	100	100		8	0	0	8	0	0		9	0		9	44.4
1116	11.9182	109.152	45.4	South	36	8	0	0	8	0	0		12	0	0	12	0	0		11	0		9	0
1119	11.6129	108.989	34.6	South	36	6	4	1	1	75	66.6667		9	0	0	9	0	0		12	0		10	30
1123	11.22	108.43	27.1	South	36	8	8	0	0	100	100		11	0	0	11	0	0		12	0		11	9.1
1130	10.9572	106.959	73.5	South	36	12	2	9	1	54.1667	16.6667		10	0	0	10	0	0		12	0		10	35
3033	11.5949	108.948	50	South	18	8	2	0	6	25	25		11	0	0	11	0	0		10	0		11	0
4119	12.5508	109.165	41.1	South	6	5	2	1	2	50	40		9	0	0	9	0	0		11	0		12	4.2
4121	12.3972	109.176	41.1	South	36	8	5	1	2	68.75	62.5		8	0	0	8	0	0		11	0		12	8.3
4132	11.2216	108.504	48.3	South	36	2	0	1	1	25	0		4	0	0	4	0	0		10	0		11	22.7
4147	10.9383	107.123	167.5	South	12	4	0	2	2	25	0		3	0	0	3	0	0		12	0		11	45.5
4148	10.951	106.992	99.5	South	36	5	5	0	0	100	100		5	0	0	5	0	0		9	0		12	4.2
4152	10.6595	106.561	35.6	South	24	7	2	3	2	50	28.5714		4	0	0	4	0	0		11	0		10	60
4153	10.615	106.452	32.2	South	36	5	2	3	0	70	40		3	0	0	3	0	0		10	0		11	31.8
4158	10.4128	106.066	29.3	South	36	2	1	0	1	50	50		2	0	0	2	0	0		12	0		12	45.8
4161	10.2695	105.922	30.7	South	36	4	1	0	3	25	25		4	0	0	4	0	0		10	0		11	59.1
4166	9.81282	105.819	37	South	12	na	na	na	na	na	na		na	na	na	na	na	na		6	0		11	45.5
4167	9.65694	105.933	33.9	South	36	11	7	3	1	77.2727	63.6364		8	0	0	8	0	0		12	0		11	18.2
4174	9.24356	105.479	30.7	South	36	6	6	0	0	100	100		6	0	0	6	0	0		12	0		12	29.2
4177	9.16392	105.221	31	South	36	9	9	0	0	100	100		9	0	0	9	0	0		12	0		6	8.3
4181	8.94442	105.011	37.7	South	36	5	5	0	0	100	100		5	0	0	5	0	0		12	0		11	27.3
5001	12.2927	109.187	48.1	South	12	5	4	0	1	80	80		5	0	0	5	0	0		12	0		11	27.3
5003	12.3971	109.176	37.5	South	36	4	4	0	0	100	100		4	0	0	4	0	0		12	0		11	9.1
5030	11.6124	108.992	39.4	South	12	4	3	0	1	75	75		4	0	0	4	0	0		12	0		12	8.3
5035	12.1913	109.171	32.2	South	36	2	1	0	1	50	50		2	0	0	2	0	0		12	0		11	40.9
5070	10.5408	106.395	30.5	South	30	10	5	3	2	65	50		7	0	0	7	0	0		12	0		11	40.9
5076	9.65693	105.933	32.4	South	36	6	4	0	2	66.6667	66.6667		6	0	0	6	0	0		12	0		11	36.4
5080	8.77646	104.998	-	South	18	8	3	5	0	68.75	37.5		3	0	0	3	0	0		12	0		12	41.7
Total						449	240	50	159	59.02	53.4521		472	0	2	470	0.211864	0		756	0.29		757	21.7
1) Larvae were collected on December, 2006 (1035-1130); May, 2007 (3016-3068); July, 2007 (4019-4181); and January, 2008 (5001-5080)
2) Referred from Kawada et al. [7].
