# Supplementary material for: Reconsideration of importance of the point mutation L982W in the voltage-sensitive sodium channel of the pyrethroid resistant Aedes aegypti (L.)(Diptera: Culicidae) in Vietnam
Source: PLoS One. 2023 May 17;18(5):e0285883. doi: 10.1371/journal.pone.0285883 (PMC10191319; doi:10.1371/journal.pone.0285883)
Supplement: S2 Table — (XLSX) [file pone.0285883.s002.xlsx]

## Sheet: Table 3
S2 Table Distribution and co-occurrence of the point mutations, L982W, S989P, V1016G, and F534C in 259 samples of Ae. aegypti collected in Vietnam (2006-2008).
Genotype (L982W/S989P/V1016G/F1534C)	Area				Total
	North	Central	Highland	South
WW/++/++/++	0	5	86	46	137
++/++/++/CC	0	20	4	11	35
++/++/++/+C	0	19	0	3	22
+W/++/++/+C	0	0	0	9	9
WW/++/++/+C	0	2	1	3	6
+W/++/++/++	0	1	0	3	4
++/+P/+G/++	0	2	0	0	2
WW/++/++/CC	0	0	0	1	1
